# Supplementary material for: Pediatric Research Observing Trends and Exposures in COVID-19 Timelines (PROTECT): Protocol for a Multisite Longitudinal Cohort Study
Source: JMIR Res Protoc. 2022 Jul 28;11(7):e37929. doi: 10.2196/37929 (PMC9377426; doi:10.2196/37929)
Supplement: Multimedia Appendix 2 [file resprot_v11i7e37929_app2.xlsx]

## Sheet: Sheet1
Table S2. PROTECT (Pediatric Research Observing Trends and Exposures in COVID-19 Timelines) study data collection activities
Variable	Screening	Enrollment	Weekly active surveillance	Monthly Survey	Quarterly Survey	COVID-19 Vaccination Update survey	Asymptomatic RT-PCR+ Illness surveys	Acute Illness surveys	Illness Update surveys	Final Illness surveys	Electronic Medical Records
Socio-demographics		ü
Household size and age distribution		ü
Residence characteristics		ü
Comorbidities and medications		ü			ü						ü
Vaccination status/history
Influenza		ü		ü			ü	ü	ü	ü	ü
COVID-19	ü			ü		ü					ü
Other Childhood		ü			ü						ü
Vaccinations
School/Daycare attendance		ü		ü	ü		ü	ü	ü	ü
Participation in extracurricular activities		ü		ü	ü		ü	ü	ü	ü
Percent of time wearing masks (>2yrs)		ü		ü	ü		ü	ü
SARS-CoV-2 testing history		ü			ü
COVID-19 diagnosis history		ü			ü						ü
Medical care for COVID-19							ü	ü	ü	ü	ü
Contact with confirmed or suspected COVID-19		ü			ü		ü	ü
COVID-like Illness (during the study)			ü		ü		ü	ü	ü	ü
Knowledge, attitudes, and practices related to new COVID-19 vaccines		ü			ü
RT-PCR: reverse transcription-polymerase chain reaction
Data collection activities that use electronic medical records apply to select study sites only (Texas)
At the time of publication, vaccine verification via State registries is available at select sites: Florida, Texas, and Utah.
Socio-demographic information collected includes whether any member of the participant's primary household works outside the home, income, race/ethnicity, birth sex, current gender identity, and grade level.
